# Supplementary material for: Changes in the Epidemiology of Diabetic Retinopathy in Spain: A Systematic Review and Meta-Analysis
Source: Healthcare (Basel). 2022 Jul 16;10(7):1318. doi: 10.3390/healthcare10071318 (PMC9320037; doi:10.3390/healthcare10071318)
Supplement: Supplementary file 1 [file healthcare-10-01318-s001.zip]

Archive with 1 entries (1 files):
- healthcare-1759650-supplementary.pdf
